# Supplementary material for: Use of Wearable Inertial Sensors to Assess Trunk and Cervical Postures Among Surgeons: Effect of Surgical Specialties and Roles
Source: Bioengineering (Basel). 2025 Mar 15;12(3):299. doi: 10.3390/bioengineering12030299 (PMC11939344; doi:10.3390/bioengineering12030299)
Supplement: Supplementary file 1 [file bioengineering-12-00299-s001.zip]

Archive with 1 entries (1 files):
- bioengineering-3496954-supplementary.pdf
